# Supplementary material for: Kastor: a reference-based comparative approach for assessment and correction of gene-fragmenting errors in long-read assemblies of small genomes
Source: BMC Genomics. 2025 Apr 18;26:388. doi: 10.1186/s12864-025-11569-y (PMC12007338; doi:10.1186/s12864-025-11569-y)
Supplement: Supplementary file 2 — Supplementary Material 2 [file 12864_2025_11569_MOESM2_ESM.xlsx]

## Sheet: Psy
Organism	Strain	Set One	Set Two	Set Three	Accession No.	Psy508 LastZ Runtime (mm:ss)	Psy508 LastZ Max Resident Set Size (MB)	PsyTLP2 LastZ Runtime (mm:ss)	PsyTLP2 LastZ Max Resident Set Size (MB)
Pseudomonas syringae pv. syringae	B728a	Y	Y	Y	GCF_000012245.1	00:09:40.390000	192.836	00:09:51.890000	188.152
Pseudomonas syringae pv. syringae	642	Y	Y	Y	GCF_000177515.1	00:02:37.330000	117.336	00:02:38.740000	115.918
Pseudomonas syringae pv. avellanae	ISPaVe013	Y	Y	Y	GCF_000302795.1	00:03:37.310000	125.293	00:03:39.610000	128.02
Pseudomonas syringae pv. avellanae	ISPaVe037	Y	Y	Y	GCF_000302815.1	00:04:56.590000	128.078	00:05:03.310000	133.027
Pseudomonas syringae pv. syringae	SM	Y	Y	Y	GCF_000412165.1	00:05:45.130000	175.512	00:05:57.470000	171.75
Pseudomonas syringae	UB0390	Y	Y	Y	GCF_000737225.1	00:09:41.660000	170.762	00:09:41.800000	165.281
Pseudomonas syringae pv. syringae	B301D	Y	Y	Y	GCF_000988485.1	00:08:15.010000	190.676	00:08:21.240000	188.496
Pseudomonas syringae	UMAF0158	Y	Y	Y	GCF_001281365.1	00:07:24.530000	182.699	00:07:26.860000	178.816
Pseudomonas syringae pv. papulans	ICMP4048	Y	Y	Y	GCF_001401005.1	00:04:08.800000	116.484	00:04:11.050000	115.715
Pseudomonas syringae pv. lapsa	ATCC 10859	Y	Y	Y	GCF_001482725.1	00:05:32.490000	172.105	00:05:48.590000	189.816
Pseudomonas syringae pv. syringae	HS191	Y	Y	Y	GCF_003698995.1	00:03:15.130000	114.359	00:03:11.540000	117.613
Pseudomonas syringae pv. japonica	M301072		Y	Y	GCA_000145785.1	00:02:44.940000	101.867	00:02:46.570000	100.773
Pseudomonas syringae pv. pisi	1704B		Y	Y	GCA_000145805.1	00:02:28.290000	102.832	00:02:30.060000	102.539
Pseudomonas syringae	Cit 7		Y	Y	GCA_000145825.1	00:03:28	111.59	00:03:28.760000	130.168
Pseudomonas syringae pv. aptata	DSM 50252		Y	Y	GCA_000145905.1	00:02:56.520000	108.469	00:03:00	113.422
Pseudomonas syringae pv. syringae	FF5		Y	Y	GCA_000163315.1	00:06:02.210000	133.262	00:06:10.710000	152.523
Pseudomonas congelans	LP205a		Y	Y	GCA_002318635.1	00:06:51.900000	119.254	00:06:51.260000	106.465
Pseudomonas congelans	RMX815.1a		Y	Y	GCA_002318645.1	00:07:45.970000	142.633	00:07:46.490000	133.754
Pseudomonas congelans	NL.P123		Y	Y	GCA_002318745.1	00:07:12.700000	135.371	00:07:15.690000	135.855
Pseudomonas congelans	DM2.1.12.02A		Y	Y	GCA_002318885.1	00:07:42.520000	140.195	00:07:41.870000	131.012
Pseudomonas congelans	ME812.2b		Y	Y	GCA_002323035.1	00:05:32.590000	124.57	00:05:34.280000	115.195
Pseudomonas congelans	DSM 14939		Y	Y	GCA_900103225.1	00:08:54.640000	215.465	00:08:52.470000	195.129
Pseudomonas syringae pv. aceris	M302273		Y	Y	GCF_000145925.1	00:03:57.160000	113.113	00:04:03.350000	118.449
Pseudomonas syringae pv. syringae	B64		Y	Y	GCF_000331385.1	00:05:15.040000	160.051	00:05:23.810000	158.402
Pseudomonas syringae	BRIP39023		Y	Y	GCF_000333995.1	00:07:14.880000	138.449	00:07:16.260000	137.516
Pseudomonas syringae	BRIP34876		Y	Y	GCF_000334035.1	00:04:52.520000	132.164	00:05:01.610000	130.277
Pseudomonas syringae	BRIP34881		Y	Y	GCF_000334055.1	00:04:59.670000	133.695	00:05:08.250000	132.125
Pseudomonas syringae pv. pisi	PP1		Y	Y	GCF_000452445.2	00:04:53.260000	149.535	00:05:04.680000	154.578
Pseudomonas syringae pv. syringae 1212	1212		Y	Y	GCF_000452465.1	00:05:25.070000	117.797	00:05:32.750000	127.234
Pseudomonas syringae	USA011		Y	Y	GCF_000452525.2	00:06:32.110000	125.605	00:06:40.240000	125.426
Pseudomonas syringae	UB303		Y	Y	GCF_000452565.1	00:02:52.920000	113.371	00:02:57.110000	113.52
Pseudomonas syringae	CC457		Y	Y	GCF_000452585.1	00:02:40.990000	106.637	00:02:44.840000	111.551
Pseudomonas syringae	CC440		Y	Y	GCF_000452605.1	00:02:35.280000	115.82	00:02:39.160000	114.215
Pseudomonas syringae	CC1543		Y	Y	GCF_000452725.1	00:02:23.900000	114.5	00:02:27.010000	102.574
Pseudomonas syringae	CC1458		Y	Y	GCF_000452805.1	00:03:40.410000	107.023	00:03:47.140000	111.168
Pseudomonas syringae	CC94		Y	Y	GCF_000452925.1	00:03:22.760000	105.273	00:03:29.190000	104.43
Pseudomonas syringae pv. atrofaciens	DSM 50255		Y	Y	GCF_000498595.1	00:02:42.820000	103.797	00:02:44.910000	106.238
Pseudomonas syringae	KCTC 12500		Y	Y	GCF_000507185.2	00:05:36.310000	165.711	00:05:53.450000	171.785
Pseudomonas syringae	DSM 10604		Y	Y	GCF_000597765.1	00:05:10.120000	124.031	00:05:22.800000	127.547
Pseudomonas syringae pv. atrofaciens	LMG 5095		Y	Y	GCF_000710085.1	00:04:18.440000	96.7188	00:04:25.510000	95.0156
Pseudomonas syringae pv. syringae	Alf3		Y	Y	GCF_000738515.1	00:05:35.810000	126.484	00:05:48.360000	131.594
Pseudomonas syringae	B576		Y	Y	GCF_000800685.1	00:05:37.080000	136.398	00:05:52.310000	141.367
Pseudomonas syringae pv. syringae	41a		Y	Y	GCF_000935775.1	00:06:15.330000	142.555	00:06:30.590000	151.344
Pseudomonas syringae pv. papulans	CFBP 1754		Y	Y	GCF_000935795.1	00:06:33.830000	129.301	00:06:38.100000	128.617
Pseudomonas syringae pv. syringae	CRAFRU11		Y	Y	GCF_000972155.1	00:04:59.760000	118.453	00:04:52.520000	116.914
Pseudomonas syringae pv. syringae	CRAFRU12		Y	Y	GCF_000972195.1	00:06:12.910000	107.395	00:05:43.190000	116.902
Pseudomonas syringae pv. aceris	A10853		Y	Y	GCF_001270465.1	00:05:13.690000	116.039	00:05:19.390000	127.762
Pseudomonas syringae pv. syringae	A2		Y	Y	GCF_001293665.1	00:05:24.760000	133.922	00:05:26.180000	134.852
Pseudomonas syringae pv. syringae	B48		Y	Y	GCF_001293705.1	00:05:15.210000	122.961	00:05:19.540000	122.078
Pseudomonas syringae pv. atrofaciens	ICMP4394		Y	Y	GCF_001400125.1	00:04:14.610000	116.414	00:04:22.800000	119.492
Pseudomonas syringae pv. coryli	ICMP17001		Y	Y	GCF_001400235.1	00:04:02.060000	94.0781	00:04:06.430000	94.2109
Pseudomonas syringae pv. lapsa	ICMP3947		Y	Y	GCF_001400495.1	00:04:09.030000	126.051	00:04:16.620000	133.414
Pseudomonas syringae pv. aceris	ICMP2802		Y	Y	GCF_001400655.1	00:05:27.770000	103.832	00:05:32.990000	106.945
Pseudomonas congelans	ICMP19117		Y	Y	GCF_001400775.1	00:08:21.740000	146.613	00:08:18.090000	140.211
Pseudomonas syringae pv. solidagae	ICMP16925		Y	Y	GCF_001401055.1	00:02:51.760000	115.363	00:02:55.490000	121.707
Pseudomonas syringae pv. syringae	ICMP3023		Y	Y	GCF_001401075.1	00:04:13.950000	122.191	00:04:24.240000	120.992
Pseudomonas syringae pv. aptata	ICMP459		Y	Y	GCF_001401335.1	00:03:49.840000	114.477	00:03:56.620000	121.91
Pseudomonas syringae	ICMP 11293		Y	Y	GCF_001466845.1	00:06:06.160000	130.316	00:06:10.120000	129.574
Pseudomonas syringae pv. syringae	PD2774		Y	Y	GCF_001466875.1	00:06:20.370000	117.812	00:06:24.960000	119.086
Pseudomonas syringae	ICMP 13102		Y	Y	GCF_001466945.1	00:06:37.570000	123.41	00:06:45.670000	123.477
Pseudomonas syringae	ICMP 11168		Y	Y	GCF_001467285.1	00:05:10.580000	125.477	00:05:21.590000	123.293
Pseudomonas syringae pv. syringae	2340		Y	Y	GCF_001535725.1	00:08:12.380000	132.789	00:08:22.130000	140.016
Pseudomonas syringae pv. syringae	2339		Y	Y	GCF_001535855.1	00:08:11.970000	131.078	00:08:22.010000	131.418
Pseudomonas syringae pv. syringae	HRI-W 7872		Y	Y	GCF_001535875.1	00:07:32.180000	130.602	00:07:40.990000	128.73
Pseudomonas syringae pv. syringae	HRI-W 7924		Y	Y	GCF_001535945.1	00:07:34.040000	120.25	00:07:43.930000	120.852
Pseudomonas syringae pv. syringae	MB03		Y	Y	GCF_001623415.1	00:04:13.860000	135.008	00:04:21.950000	134.043
Pseudomonas syringae pv. syringae	2507		Y	Y	GCF_001675375.1	00:04:35.250000	117.266	00:04:43.640000	116.441
Pseudomonas syringae pv. syringae	1845		Y	Y	GCF_001675415.1	00:04:24.520000	126.156	00:04:33.180000	147.305
Pseudomonas syringae	LP221b		Y	Y	GCF_002318015.1	00:06:07.590000	128.492	00:06:09.930000	129.137
Pseudomonas syringae	RM.P66		Y	Y	GCF_002318025.1	00:07:37.160000	140.922	00:07:40.740000	131.793
Pseudomonas syringae	RM.P20		Y	Y	GCF_002318655.1	00:04:37.310000	119.262	00:04:44.380000	117.66
Pseudomonas syringae	RMX.24.a.1		Y	Y	GCF_002318665.1	00:06:35.260000	118.516	00:06:42.790000	122.16
Pseudomonas syringae	LP217a		Y	Y	GCF_002318715.1	00:04:17.150000	112.336	00:04:23.090000	115.949
Pseudomonas syringae	NP29.1a		Y	Y	GCF_002318725.1	00:06:24.320000	122.211	00:06:32.050000	122.84
Pseudomonas syringae	Knox652c		Y	Y	GCF_002318735.1	00:06:00.290000	128.082	00:06:01.620000	127.766
Pseudomonas syringae	Knox623a		Y	Y	GCF_002318795.1	00:04:37.130000	100.258	00:04:39.470000	102.914
Pseudomonas syringae	KN2.a.3		Y	Y	GCF_002318805.1	00:05:47.480000	129.348	00:05:50.100000	127.969
Pseudomonas syringae	LMC.P91		Y	Y	GCF_002318815.1	00:06:26.320000	117.562	00:06:32.880000	116.914
Pseudomonas syringae	LMC.P80		Y	Y	GCF_002318825.1	00:04:25.650000	121.305	00:04:34.400000	119.398
Pseudomonas syringae	LMC.P10		Y	Y	GCF_002318875.1	00:04:11.970000	119.547	00:04:18.720000	118.207
Pseudomonas syringae	LP868.1a		Y	Y	GCF_002318895.1	00:06:15.710000	129.062	00:06:18.060000	128.184
Pseudomonas syringae pv. syringae	Ps127		Y	Y	GCF_002611605.1	00:06:37.190000	115.383	00:06:44.870000	114.398
Pseudomonas syringae pv. syringae	Ps126		Y	Y	GCF_002611615.1	00:06:27.360000	111.691	00:06:32.860000	113.602
Pseudomonas syringae	ICMP 4122		Y	Y	GCF_002699845.1	00:05:18.040000	135.039	00:05:32.360000	150.887
Pseudomonas syringae	ICMP 508		Y	Y	GCF_002699905.1	00:07:40.470000	126.301	00:07:52.300000	126.09
Pseudomonas syringae pv. syringae	NZIPFR-PS7		Y	Y	GCF_002736945.1	00:07:30.080000	125.539	00:07:39.020000	125.555
Pseudomonas syringae pv. syringae	NZIPFR-IHC1		Y	Y	GCF_002736965.1	00:07:26.680000	129.492	00:07:36.590000	124.887
Pseudomonas syringae	R10.79		Y	Y	GCF_002770765.1	00:05:35.290000	131.188	00:05:48.730000	128.332
Pseudomonas syringae pv. syringae	Pss9097		Y	Y	GCF_002905815.2	00:08:12.020000	189.883	00:08:23.340000	180.043
Pseudomonas syringae pv. syringae	Pss9644		Y	Y	GCF_002905835.1	00:07:32.640000	143.367	00:07:46.250000	141.465
Pseudomonas syringae pv. syringae	Pss9659		Y	Y	GCF_002905855.1	00:07:03.420000	125.551	00:07:15.230000	125.777
Pseudomonas syringae pv. syringae	Pss9293		Y	Y	GCF_002905935.1	00:05:32.600000	140.793	00:05:44.280000	135.918
Pseudomonas syringae pv. syringae	Pss9656		Y	Y	GCF_002905975.1	00:05:39.010000	149.492	00:05:51.430000	153.59
Pseudomonas syringae pv. syringae	Pss9630		Y	Y	GCF_002905995.1	00:07:35.150000	143.348	00:07:44.920000	138.059
Pseudomonas syringae pv. syringae	Pss9654		Y	Y	GCF_002906015.1	00:07:05.660000	126.75	00:07:18.210000	127.047
Pseudomonas syringae pv. syringae	5264		Y	Y	GCF_002916225.1	00:05:18.040000	130.156	00:05:30.380000	128.152
Pseudomonas syringae pv. syringae	7928A		Y	Y	GCF_002916255.1	00:07:02.830000	152.105	00:07:11.310000	142.031
Pseudomonas syringae pv. syringae	5275		Y	Y	GCF_002916275.1	00:07:13.850000	127.52	00:07:26.640000	126.742
Pseudomonas syringae	7969		Y	Y	GCF_002916335.1	00:05:31.640000	127.969	00:05:57.830000	123.387
Pseudomonas syringae pv. syringae	8094A		Y	Y	GCF_002916355.1	00:07:43.410000	130.602	00:08:35.770000	127.461
Pseudomonas syringae	7928C		Y	Y	GCF_002916375.1	00:06:04.770000	128.59	00:06:42.140000	127.008
Pseudomonas syringae pv. syringae	2676C		Y	Y	GCF_002917155.1	00:09:24.790000	129.309	00:08:31.420000	144.312
Pseudomonas syringae pv. syringae	psy100		Y	Y	GCF_002917175.1	00:07:53.260000	138.543	00:07:41.640000	137.93
Pseudomonas syringae pv. syringae	2675C		Y	Y	GCF_002917195.1	00:08:23.780000	144.891	00:08:31.590000	139.188
Pseudomonas syringae pv. syringae	2682C		Y	Y	GCF_002917215.1	00:08:16.850000	126.188	00:08:30.390000	142.043
Pseudomonas syringae pv. syringae	3023		Y	Y	GCF_002917245.1	00:04:38.290000	127.922	00:04:53.550000	133.453
Pseudomonas syringae	03-A13		Y	Y	GCF_002939285.1	00:08:07.510000	128.781	00:08:25.810000	136.945
Pseudomonas syringae pv. pisi	203		Y	Y	GCF_003205895.1	00:04:51.710000	118.25	00:05:21.350000	120.523
Pseudomonas syringae pv. pisi	1456A		Y	Y	GCF_003205935.1	00:05:08.210000	121.387	00:05:13.500000	123.246
Pseudomonas syringae pv. pisi	202		Y	Y	GCF_003205965.1	00:05:09.910000	121.047	00:05:31.830000	123.707
Pseudomonas syringae pv. syringae	555		Y	Y	GCF_003412515.1	00:02:51.570000	109.941	00:02:56.750000	109.734
Pseudomonas syringae pv. syringae	551		Y	Y	GCF_003412595.1	00:02:44.960000	120.551	00:02:56.030000	120.77
Pseudomonas syringae pv. syringae	548		Y	Y	GCF_003412645.1	00:02:15.860000	108.871	00:02:26.680000	110.715
Pseudomonas syringae pv. syringae	547		Y	Y	GCF_003412655.1	00:02:48.570000	114.496	00:02:48.710000	113.82
Pseudomonas syringae pv. syringae	544		Y	Y	GCF_003412695.1	00:02:44.530000	110.273	00:02:36.790000	111.527
Pseudomonas syringae pv. syringae	543		Y	Y	GCF_003412715.1	00:02:33.730000	113.16	00:02:30.540000	113.223
Pseudomonas syringae pv. syringae	542		Y	Y	GCF_003412735.1	00:02:49.180000	109.863	00:02:48.580000	111.043
Pseudomonas syringae pv. syringae	541		Y	Y	GCF_003412765.1	00:02:24.400000	109.457	00:02:17.320000	110.859
Pseudomonas syringae pv. syringae	538		Y	Y	GCF_003412785.1	00:03:12.770000	122.258	00:03:10.870000	118.055
Pseudomonas syringae pv. syringae	537		Y	Y	GCF_003412805.1	00:02:16.160000	107.066	00:02:14.870000	112.145
Pseudomonas syringae pv. syringae	536		Y	Y	GCF_003412845.1	00:02:48.450000	120.508	00:02:49.210000	125.367
Pseudomonas syringae pv. syringae	529		Y	Y	GCF_003412935.1	00:06:28.530000	126.297	00:06:33.310000	126.441
Pseudomonas syringae pv. syringae	554		Y	Y	GCF_003413265.1	00:02:52.690000	121.652	00:02:55.930000	122.266
Pseudomonas syringae pv. lapsa	ICMP 3946		Y	Y	GCF_003698895.1	00:04:40.320000	125.34	00:04:52.890000	131.605
Pseudomonas syringae pv. pisi	R6a		Y	Y	GCF_003698965.1	00:04:09.640000	110.699	00:04:16.250000	113.117
Pseudomonas syringae pv. pisi	H6E5		Y	Y	GCF_003699005.1	00:04:42.810000	117.988	00:04:45.330000	115.719
Pseudomonas syringae pv. pisi	H5E3		Y	Y	GCF_003699035.1	00:04:41.620000	114.973	00:04:41.520000	116.66
Pseudomonas syringae pv. lapsa	ICMP 8813		Y	Y	GCF_003699285.1	00:03:36.330000	115.672	00:03:39.630000	114.945
Pseudomonas syringae pv. pisi	895A		Y	Y	GCF_003699325.1	00:04:43.810000	115.918	00:04:49.580000	119.148
Pseudomonas syringae pv. atrofaciens	DSM 5025		Y	Y	GCF_003699335.1	00:04:32.300000	122.023	00:04:42.590000	119.359
Pseudomonas syringae pv. aptata	G733		Y	Y	GCF_003699535.1	00:06:41.070000	128.73	00:06:54.060000	129.832
Pseudomonas syringae pv. atrofaciens	ICMP 5011		Y	Y	GCF_003699595.1	00:05:18.400000	124.609	00:05:36.870000	117.344
Pseudomonas syringae pv. papulans	ICMP 4040		Y	Y	GCF_003699835.1	00:04:51.100000	118.027	00:05:04.920000	123.484
Pseudomonas syringae	1188_1		Y	Y	GCF_003699875.1	00:04:48.920000	116.789	00:05:07.570000	120.102
Pseudomonas syringae	ICMP 4967		Y	Y	GCF_003700015.1	00:03:44.800000	115.797	00:03:54.580000	116.387
Pseudomonas syringae pv. atrofaciens	ICMP 1852		Y	Y	GCF_003700175.1	00:03:50.300000	96.4961	00:03:46.460000	93.6406
Pseudomonas syringae pv. syringae	ICMP 3688		Y	Y	GCF_003700375.1	00:04:17.200000	115.461	00:04:22.800000	111.441
Pseudomonas syringae pv. aceris	ICMP 9850		Y	Y	GCF_003700545.1	00:04:29.570000	118.629	00:04:26.220000	123.715
Pseudomonas syringae pv. aceris	ICMP 9852		Y	Y	GCF_003700575.1	00:06:52.100000	111.426	00:06:47.640000	111.012
Pseudomonas syringae pv. pisi	ICMP 2788		Y	Y	GCF_003700675.1	00:04:26.840000	115.145	00:04:28.970000	116.078
Pseudomonas syringae pv. solidagae	ICMP 16927		Y	Y	GCF_003701885.1	00:03:55.900000	114.172	00:03:55.670000	126.441
Pseudomonas syringae pv. syringae	ICMP 4917		Y	Y	GCF_003702385.1	00:03:57.830000	124.766	00:04:06.560000	120.207
Pseudomonas syringae pv. pisi	ICMP 4433		Y	Y	GCF_003703105.1	00:02:20.110000	108.805	00:02:24.320000	106.945
Pseudomonas syringae	PS711		Y	Y	GCF_003858595.1	00:05:01.430000	123.18	00:05:16.320000	117.895
Pseudomonas syringae	260-02		Y	Y	GCF_004103795.1	00:08:32.960000	133.418	00:08:35.580000	133.922
Pseudomonas syringae	13-140A		Y	Y	GCF_004124545.1	00:05:14.440000	128.484	00:05:18.870000	123.793
Pseudomonas syringae	14-32		Y	Y	GCF_004124555.1	00:05:10.700000	119.945	00:05:09.220000	124.902
Pseudomonas syringae	13-C2		Y	Y	GCF_004124595.1	00:05:14.410000	128.523	00:05:22.880000	121.383
Pseudomonas syringae	13-509A		Y	Y	GCF_004124605.1	00:05:04.340000	122.207	00:05:16.050000	119.047
Pseudomonas syringae	03-19A		Y	Y	GCF_004124625.1	00:08:09.140000	128.113	00:08:16.070000	124.535
Pseudomonas syringae	14-410		Y	Y	GCF_004124655.1	00:04:58.290000	121.117	00:05:11.380000	119.086
Pseudomonas syringae	02-B4		Y	Y	GCF_004124675.1	00:09:06.100000	121.348	00:09:12.760000	121.996
Pseudomonas syringae	ZUM3984		Y	Y	GCF_004124685.1	00:08:09.640000	127.078	00:07:56.130000	125.734
Pseudomonas syringae	BS3062		Y	Y	GCF_004124715.1	00:07:52.690000	105.703	00:08:02.940000	102.551
Pseudomonas syringae	13-139B		Y	Y	GCF_004124725.1	00:07:51.390000	123.965	00:08:09.470000	124.25
Pseudomonas syringae	14-Gil		Y	Y	GCF_004124735.1	00:05:03.830000	118.496	00:05:09.510000	115.402
Pseudomonas syringae	BS2121		Y	Y	GCF_004124775.1	00:08:02.560000	121.684	00:08:05.830000	128.805
Pseudomonas syringae	13-429		Y	Y	GCF_004124785.1	00:08:11.790000	128.164	00:08:18.040000	127.309
Pseudomonas syringae	200-1		Y	Y	GCF_004124815.1	00:08:02.890000	121.094	00:08:08.040000	123.047
Pseudomonas syringae	13-630A		Y	Y	GCF_004124855.1	00:04:41.360000	104.008	00:04:45.970000	118.043
Pseudomonas syringae	ZUM3584		Y	Y	GCF_004124865.1	00:04:59.580000	120.039	00:05:01.990000	124.41
Pseudomonas syringae	BS2122		Y	Y	GCF_900103765.1	00:08:37.360000	136.285	00:08:37.250000	139.773
Pseudomonas syringae	31R1		Y	Y	GCF_900105295.1	00:08:34.500000	181.922	00:08:45.020000	181.711
Pseudomonas syringae	BS3829		Y	Y	GCF_900113535.1	00:06:06.600000	133.336	00:06:34.280000	127.648
Pseudomonas syringae	BS3827		Y	Y	GCF_900113625.1	00:05:50.610000	128.461	00:06:18.680000	148.719
Pseudomonas syringae	BS0292		Y	Y	GCF_900115275.1	00:05:07.660000	120.059	00:05:22.790000	125.34
Pseudomonas syringae	BS3825		Y	Y	GCF_900115405.1	00:05:06.680000	119.512	00:05:21.230000	123.75
Pseudomonas syringae pv. syringae	CFBP4215		Y	Y	GCF_900235825.1	00:00:20.950000	185.547	00:00:07.450000	193.438
Pseudomonas syringae pv. syringae	CFBP2118		Y	Y	GCF_900235865.1	00:08:54.590000	178.609	00:09:18.480000	168.41
Pseudomonas savastanoi pv. phaseolicola 1448A	1448A; BAA-978			Y	GCA_000012205.1	00:09:59.810000	184.25	00:09:51.800000	182
Pseudomonas amygdali pv. lachrymans	M302278			Y	GCA_000145885.1	00:02:51.640000	124.578	00:02:53.370000	124.055
Pseudomonas amygdali pv. lachrymans	M301315			Y	GCA_000146005.1	00:04:58.740000	128.961	00:04:59.650000	126.426
Pseudomonas syringae pv. tomato	NCPPB 1108			Y	GCA_000177495.1	00:03:03.980000	112.793	00:03:06.530000	112.41
Pseudomonas savastanoi pv. phaseolicola 1644R	1644R			Y	GCA_000225805.1	00:02:28.880000	97.2305	00:02:28.110000	96.8828
Pseudomonas syringae pv. panici	LMG 2367			Y	GCA_000282735.1	00:05:53.240000	119.996	00:06:03.120000	121.211
Pseudomonas avellanae	BPIC 631			Y	GCA_000302915.1	00:02:49.500000	108.559	00:02:51.540000	105.07
Pseudomonas avellanae	CRAFRUec1			Y	GCA_000441975.1	00:03:19.690000	105.406	00:03:20.940000	104.844
Pseudomonas avellanae	BPIC 631			Y	GCA_000444135.1	00:05:45.020000	106.309	00:05:47.550000	107.434
Pseudomonas japonica	NBRC 103040			Y	GCA_000730585.1	00:02:17.090000	103.871	00:02:18.100000	103.133
Pseudomonas syringae pv. tomato	NYS-T1			Y	GCA_000765305.1	00:06:45.980000	124.145	00:06:42.110000	121.637
Pseudomonas syringae pv. maculicola	CFBP 1657			Y	GCA_000935725.1	00:06:52.530000	126.879	00:06:50.310000	126.449
Pseudomonas syringae pv. viburni	CFBP 1702			Y	GCA_000935765.1	00:05:26.990000	112.387	00:05:40.410000	115.355
Pseudomonas avellanae	PaVt10			Y	GCA_000935825.1	00:06:50.440000	106.488	00:06:53.030000	105.781
Pseudomonas syringae pv. coryli	NCPPB 4273			Y	GCA_000972175.1	00:08:10.190000	119.734	00:08:21.250000	126.797
Pseudomonas avellanae	CRAFRUed2			Y	GCA_000978625.2	00:03:26.990000	105.238	00:03:28.200000	104.977
Pseudomonas avellanae	CRAFRUee3			Y	GCA_000978635.2	00:03:22.470000	105.43	00:03:23.690000	104.879
Pseudomonas syringae pv. persicae	NCPPB 2254			Y	GCA_000980905.1	00:07:11.530000	125.117	00:07:08.480000	124.348
Pseudomonas amygdali pv. lachrymans	98A-744			Y	GCA_001006445.1	00:00:05.100000	146.082	00:09:58.290000	134.461
Pseudomonas amygdali pv. lachrymans	3988			Y	GCA_001293835.1	00:05:12.920000	123.547	00:05:11.590000	121.816
Pseudomonas amygdali pv. lachrymans	YM7902			Y	GCA_001293845.1	00:05:55.800000	138.633	00:05:56.680000	137.68
Pseudomonas savastanoi pv. phaseolicola	1302A			Y	GCA_001294025.1	00:04:55.240000	136.301	00:04:54.430000	126.719
Pseudomonas savastanoi pv. phaseolicola	HB10Y			Y	GCA_001294035.1	00:05:23.080000	139.391	00:05:23.930000	140.273
Pseudomonas savastanoi pv. phaseolicola	Y5_2			Y	GCA_001294065.1	00:04:07.570000	143.047	00:04:06.630000	125.48
Pseudomonas savastanoi pv. phaseolicola	NPS3121			Y	GCA_001294105.1	00:03:59.390000	136.891	00:04:00.520000	128.484
Pseudomonas syringae pv. maculicola	KN91			Y	GCA_001294185.1	00:03:13.970000	127.5	00:03:15.370000	125.93
Pseudomonas savastanoi pv. glycinea	BR1			Y	GCA_001294265.1	00:04:50.700000	122.184	00:04:51.300000	115.156
Pseudomonas savastanoi pv. phaseolicola	ICMP2740			Y	GCA_001400605.1	00:04:37.050000	117.297	00:04:38.730000	113.262
Pseudomonas syringae pv. tomato	A9			Y	GCA_001518465.1	00:06:00.510000	120.652	00:05:57.530000	119.871
Pseudomonas syringae pv. tomato	407			Y	GCA_001518695.1	00:06:01.360000	120.406	00:05:58.360000	119.738
Pseudomonas amygdali pv. eriobotryae	CFBP 2343			Y	GCA_001538055.1	00:08:06.510000	133.562	00:08:04.800000	120.949
Pseudomonas cissicola	LMG21719			Y	GCA_002019225.1	00:00:42.030000	92.9102	00:00:42.160000	96.0391
Pseudomonas syringae pv. tomato	PT23			Y	GCA_002024925.1	00:05:53.770000	120.941	00:05:53.330000	120.121
Pseudomonas amygdali pv. lachrymans	NM002			Y	GCA_002068135.1	00:09:20.770000	181.719	00:09:14.330000	178.266
Pseudomonas amygdali pv. lachrymans	814/98			Y	GCA_002837595.1	00:08:50.070000	152.137	00:08:44.660000	148.379
Pseudomonas avellanae	R25255			Y	GCA_002905695.1	00:05:36.870000	116.637	00:05:44.470000	115.773
Pseudomonas avellanae	R25260			Y	GCA_002905775.1	00:05:43.480000	118.883	00:05:51.230000	116.348
Pseudomonas avellanae	R2leaf			Y	GCA_002905795.2	00:06:10.650000	152.234	00:06:18.480000	147.199
Pseudomonas avellanae	R2sc214			Y	GCA_002905955.1	00:05:42.690000	116.555	00:05:50.700000	115.754
Pseudomonas syringae group genomosp. 3	9643			Y	GCA_002906035.1	00:06:09.900000	131.809	00:06:08.880000	121.957
Pseudomonas syringae group genomosp. 3	RM1			Y	GCA_002906055.1	00:09:10.870000	132.195	00:09:04.920000	112.332
Pseudomonas sp.	GZJR-8			Y	GCA_002916705.1	00:01:20.080000	105.34	00:01:20.800000	105.633
Pseudomonas avellanae	R29095			Y	GCA_002917235.1	00:05:43.870000	116.492	00:05:52.050000	115.793
Pseudomonas syringae pv. tomato	B13-200			Y	GCA_002966555.1	00:06:35.280000	155.379	00:06:31.600000	154.234
Pseudomonas japonica	DSM 22348			Y	GCA_900188455.1	00:01:55.340000	104.602	00:01:55.940000	104.598
Pseudomonas syringae pv. persicae	NCPPB2254			Y	GCA_900235805.1	00:05:55.130000	116.332	00:05:53.040000	116.496
Pseudomonas syringae pv. persicae	CFBP1573P			Y	GCA_900235855.1	00:05:56.160000	118.742	00:05:53.600000	118.312
Pseudomonas syringae group genomosp. 3	CFBP6411			Y	GCA_900235905.1	00:06:09.880000	152.355	00:06:18.480000	152.109
Pseudomonas syringae group genomosp. 3	CFBP 3800			Y	GCA_900289095.1	00:06:03.630000	129.805	00:06:11.560000	131.078
Pseudomonas syringae pv. tomato	DC3000			Y	GCF_000007805.1	00:06:26.780000	148.891	00:06:25.320000	148.449
Pseudomonas syringae pv. maculicola	ES4326			Y	GCF_000145845.1	00:03:30.170000	114.484	00:03:32.350000	114.305
Pseudomonas syringae pv. actinidiae	M302091			Y	GCF_000145865.1	00:03:35.160000	109.234	00:03:35.320000	110.883
Pseudomonas syringae pv. tomato	T1			Y	GCF_000172895.1	00:05:26.510000	119.969	00:05:23.810000	119.301
Pseudomonas syringae pv. tomato	K40			Y	GCF_000177455.1	00:02:44.960000	107.387	00:02:44.740000	106.742
Pseudomonas syringae pv. tomato	Max13			Y	GCF_000177475.1	00:03:34.350000	113.746	00:03:34.440000	112.598
Pseudomonas syringae pv. actinidiae	NCPPB 3871			Y	GCF_000233795.1	00:04:56.030000	105.953	00:04:57.100000	105.332
Pseudomonas syringae pv. actinidiae	CRAFRU8.43			Y	GCF_000233815.1	00:03:54.880000	103.551	00:03:54.020000	103.219
Pseudomonas syringae pv. actinidiae	NCPPB 3739			Y	GCF_000233835.1	00:04:06.940000	99.0625	00:04:06.810000	98.625
Pseudomonas syringae pv. theae	NCPPB 2598			Y	GCF_000245395.1	00:04:51.330000	108.137	00:04:54.270000	107.418
Pseudomonas syringae pv. actinidiae	CFBP 7286			Y	GCF_000245415.1	00:05:08.620000	105.672	00:05:08.530000	104.723
Pseudomonas syringae pv. actinidiae	KW41			Y	GCF_000245435.1	00:05:32.220000	110.602	00:05:31.900000	108.32
Pseudomonas syringae pv. actinidiae	PA459			Y	GCF_000245455.1	00:05:58.560000	118.094	00:05:59.340000	109.746
Pseudomonas syringae pv. actinidiae	CH2010-6			Y	GCF_000245475.1	00:05:58.920000	110.156	00:05:58.560000	109.176
Pseudomonas syringae pv. actinidiae	ICMP 18744			Y	GCF_000342185.1	00:06:07.960000	108.566	00:06:06.430000	108.535
Pseudomonas syringae pv. actinidiae	ICMP 9853			Y	GCF_000344335.2	00:07:24.270000	158.301	00:07:23.320000	147.453
Pseudomonas syringae pv. actinidiae	ICMP 18708			Y	GCF_000344355.2	00:07:26.410000	155.25	00:07:24.730000	146.012
Pseudomonas syringae pv. actinidiae	ICMP 18800			Y	GCF_000344375.1	00:05:58.220000	107.902	00:05:57.330000	107.805
Pseudomonas syringae pv. actinidiae	ICMP 18804			Y	GCF_000344395.1	00:06:56.110000	109.672	00:07:16.760000	109.484
Pseudomonas syringae	ICMP 18806			Y	GCF_000344415.1	00:07:46.190000	108.996	00:07:46.590000	109.988
Pseudomonas syringae pv. actinidiae	TP1			Y	GCF_000344435.1	00:07:01.240000	108.883	00:07:00.520000	108.496
Pseudomonas syringae pv. actinidiae	TP6-1			Y	GCF_000344455.1	00:07:06.270000	107.703	00:07:05.370000	108.566
Pseudomonas syringae pv. actinidiae	Shaanxi_M228			Y	GCF_000344475.3	00:09:02	163.352	00:08:59.710000	150.387
Pseudomonas syringae pv. actinidiae	Shaanxi_M7			Y	GCF_000344495.1	00:05:54.050000	94.8125	00:05:44.690000	93.418
Pseudomonas syringae pv. actinidiae	ICMP 19455			Y	GCF_000344515.2	00:07:02.860000	107.641	00:07:01.010000	107.684
Pseudomonas syringae pv. actinidiae	ICMP 18807			Y	GCF_000344535.1	00:07:50.750000	116.117	00:07:50.270000	110
Pseudomonas syringae pv. actinidiae	ICMP 19439			Y	GCF_000344555.1	00:06:55.360000	108.711	00:06:54.120000	108.824
Pseudomonas syringae pv. theae	ICMP 3923			Y	GCF_000416465.2	00:05:09.450000	105.926	00:05:13.120000	105.27
Pseudomonas syringae pv. actinidiae	ICMP 19071			Y	GCF_000416485.1	00:06:05.680000	104.316	00:06:07.260000	100.863
Pseudomonas syringae pv. actinidiae	ICMP 19073			Y	GCF_000416505.1	00:04:44.770000	107.285	00:04:43.560000	106.543
Pseudomonas syringae pv. actinidiae	ICMP 19103			Y	GCF_000416525.1	00:06:26.240000	108.336	00:06:25.850000	107.523
Pseudomonas syringae pv. actinidiae	ICMP 19098			Y	GCF_000416545.1	00:06:33.820000	108.035	00:06:34.130000	108.43
Pseudomonas syringae pv. actinidiae	ICMP 19101			Y	GCF_000416585.1	00:04:19.150000	94.5586	00:04:19.220000	93.3555
Pseudomonas syringae pv. actinidiae	ICMP 9855			Y	GCF_000416665.1	00:06:35.150000	107.359	00:06:34.470000	106.703
Pseudomonas syringae pv. actinidiae	ICMP 19068			Y	GCF_000416705.1	00:06:12.250000	106.766	00:05:54.530000	107.336
Pseudomonas syringae pv. actinidiae	ICMP 19097			Y	GCF_000416725.1	00:04:23.670000	104.234	00:04:23.610000	103.273
Pseudomonas syringae pv. actinidiae	ICMP 19094			Y	GCF_000416745.1	00:04:58.670000	107.41	00:04:58.710000	108.961
Pseudomonas syringae pv. actinidiae	ICMP 19095			Y	GCF_000416765.1	00:04:30.680000	100.078	00:04:31.250000	98.5039
Pseudomonas syringae pv. actinidiae	ICMP 18883			Y	GCF_000416785.2	00:05:22.070000	115.023	00:05:20.990000	107.012
Pseudomonas syringae pv. actinidiae	ICMP 19099			Y	GCF_000416805.1	00:05:11.310000	106.012	00:05:11.340000	105.508
Pseudomonas syringae pv. actinidiae	ICMP 19100			Y	GCF_000416825.2	00:04:45.020000	105.988	00:04:45.170000	105.367
Pseudomonas syringae pv. actinidiae	ICMP 19102			Y	GCF_000416845.2	00:05:21.390000	108.27	00:05:21.980000	107.242
Pseudomonas syringae pv. actinidiae	ICMP 19104			Y	GCF_000416865.1	00:05:25.990000	107.062	00:05:26.710000	105.703
Pseudomonas syringae pv. actinidiae	ICMP 19072			Y	GCF_000416885.1	00:05:08.500000	118.129	00:05:08.910000	104.969
Pseudomonas syringae pv. actinidiae	ICMP 18886			Y	GCF_000416925.1	00:03:46.250000	94.2422	00:03:45.780000	93.1758
Pseudomonas syringae pv. actinidiae	ICMP 18801			Y	GCF_000416945.1	00:04:29.220000	105.891	00:04:28.580000	104.562
Pseudomonas syringae pv. theae	NCPPB 2598			Y	GCF_000444115.1	00:03:28.100000	103.863	00:03:30.720000	103.262
Pseudomonas syringae	USA007			Y	GCF_000452545.1	00:02:28.220000	106.75	00:02:33.400000	106.184
Pseudomonas syringae	CC1630			Y	GCF_000452625.1	00:03:48.740000	108.184	00:03:48.870000	107.262
Pseudomonas syringae	CC1629			Y	GCF_000452645.1	00:02:34.750000	113.324	00:02:36.970000	113.629
Pseudomonas syringae	CC1583			Y	GCF_000452665.1	00:03:44.840000	112.344	00:03:41.230000	110.895
Pseudomonas syringae	CC1559			Y	GCF_000452685.1	00:02:06.340000	105.285	00:02:10.160000	104.832
Pseudomonas syringae	CC1557			Y	GCF_000452705.1	00:05:47.800000	166.039	00:05:41.710000	154.945
Pseudomonas syringae	CC1524			Y	GCF_000452745.1	00:01:16.550000	104.238	00:01:19.630000	106.02
Pseudomonas syringae	CC1513			Y	GCF_000452765.1	00:02:19.370000	115.211	00:02:23.470000	112.762
Pseudomonas syringae	CC1466			Y	GCF_000452785.1	00:04:25.290000	111.074	00:04:46.810000	106.27
Pseudomonas syringae	CC1417			Y	GCF_000452825.1	00:01:31.400000	104.746	00:01:35.160000	105.637
Pseudomonas syringae	CC1416			Y	GCF_000452845.1	00:03:15.690000	106.352	00:03:20.960000	106.23
Pseudomonas syringae	UB246			Y	GCF_000452865.1	00:01:19.700000	98.4102	00:01:20.230000	102.125
Pseudomonas syringae	CC1544			Y	GCF_000452905.1	00:03:15.260000	104.566	00:03:16.250000	104.035
Pseudomonas syringae pv. syringae	B301D-R			Y	GCF_000585725.1	00:09:21.480000	124.844	00:09:32.940000	124.48
Pseudomonas syringae pv. actinidiae	ICMP 18884			Y	GCF_000648735.3	00:08:09.160000	155.301	00:08:07.870000	152.383
Pseudomonas syringae pv. actinidiae	ICMP 9617			Y	GCF_000658965.1	00:08:23.560000	149.336	00:08:26.560000	146.746
Pseudomonas syringae	CEB003			Y	GCF_000737235.1	00:01:34.730000	102.508	00:01:36.770000	105.562
Pseudomonas syringae	GAW0119			Y	GCF_000737245.1	00:01:26.720000	101.629	00:01:36.340000	101.754
Pseudomonas syringae pv. daphniphylli	CFBP 4219			Y	GCF_000935665.1	00:08:33.890000	118.297	00:08:30.890000	118.031
Pseudomonas syringae pv. syringae	HS191			Y	GCF_000988395.1	00:04:56.880000	152.688	00:05:05.780000	161.539
Pseudomonas syringae	Riq4			Y	GCF_001238485.1	00:02:12.570000	103.133	00:02:04.420000	102.207
Pseudomonas syringae pv. maculicola	YM7930			Y	GCF_001293575.1	00:03:29.140000	120.039	00:03:30.730000	121.012
Pseudomonas syringae pv. cilantro	0788_9			Y	GCF_001293775.1	00:02:53.440000	121.535	00:02:58.560000	117.773
Pseudomonas syringae pv. maculicola	90_32			Y	GCF_001293855.1	00:04:25.070000	120.277	00:04:24.310000	117.961
Pseudomonas syringae pv. maculicola	H7608			Y	GCF_001293925.1	00:03:04.080000	104.477	00:03:02.430000	105.637
Pseudomonas syringae pv. maculicola	M6			Y	GCF_001294165.1	00:02:22.170000	98.6055	00:02:23.640000	99.043
Pseudomonas syringae pv. maculicola	M4a			Y	GCF_001294305.1	00:04:26.440000	124.527	00:04:26.370000	125.805
Pseudomonas syringae pv. coriandricola	ICMP12471			Y	GCF_001400185.1	00:02:47.890000	106.32	00:02:53.150000	107.238
Pseudomonas syringae pv. cerasicola	ICMP17524			Y	GCF_001400215.1	00:04:18.690000	96.1641	00:04:18.870000	94.3203
Pseudomonas syringae pv. daphniphylli	ICMP9757			Y	GCF_001400275.1	00:03:21.780000	114.688	00:03:22.630000	114.184
Pseudomonas syringae pv. castaneae	ICMP9419			Y	GCF_001400285.1	00:03:15.780000	108.164	00:03:18.190000	108.781
Pseudomonas syringae pv. delphinii	ICMP529			Y	GCF_001400335.1	00:03:54.800000	114.848	00:03:54.980000	106.965
Pseudomonas syringae pv. philadelphi	ICMP8903			Y	GCF_001400595.1	00:05:26.300000	110.914	00:05:23.930000	110.195
Pseudomonas syringae pv. primulae	ICMP3956			Y	GCF_001400635.1	00:02:32.420000	106.82	00:02:28.990000	106.332
Pseudomonas syringae pv. broussonetiae	ICMP13650			Y	GCF_001400715.1	00:03:02.490000	107.18	00:03:01.970000	104.852
Pseudomonas syringae pv. cunninghamiae	ICMP11894			Y	GCF_001400795.1	00:02:47.670000	114.781	00:02:49.080000	114.422
Pseudomonas syringae pv. helianthi	ICMP4531			Y	GCF_001400835.1	00:04:05.500000	112.32	00:04:07.900000	112.035
Pseudomonas syringae pv. maculicola	ICMP3935			Y	GCF_001400855.1	00:05:05.950000	121.188	00:05:03.920000	112.152
Pseudomonas syringae pv. ribicola	ICMP3882			Y	GCF_001400955.1	00:02:30.520000	104.613	00:02:26.700000	106.23
Pseudomonas syringae pv. rhaphiolepidis	ICMP9756			Y	GCF_001400995.1	00:02:56.570000	113.742	00:02:57.310000	113.547
Pseudomonas syringae pv. spinaceae	ICMP16929			Y	GCF_001401065.1	00:03:07.600000	92.6055	00:03:06.510000	91.1484
Pseudomonas syringae pv. tomato	ICMP2844			Y	GCF_001401135.1	00:05:11.350000	104.531	00:05:08.380000	105.609
Pseudomonas syringae pv. viburni	ICMP3963			Y	GCF_001401175.1	00:03:09.170000	104.957	00:03:18.180000	107.492
Pseudomonas syringae pv. theae	ICMP3923			Y	GCF_001401255.1	00:04:08.030000	106.27	00:04:10.650000	106.164
Pseudomonas syringae pv. tagetis	ICMP4091			Y	GCF_001401315.1	00:04:21.400000	127.395	00:04:23.780000	112.633
Pseudomonas syringae pv. alisalensis	ICMP15200			Y	GCF_001401375.1	00:04:19.460000	114.984	00:04:19.190000	107.918
Pseudomonas syringae pv. apii	ICMP2814			Y	GCF_001401385.1	00:05:10.690000	107.684	00:05:09.530000	111.137
Pseudomonas syringae pv. antirrhini	ICMP4303			Y	GCF_001401395.1	00:05:04.890000	107.973	00:05:04.540000	107.383
Pseudomonas syringae pv. berberidis	ICMP4116			Y	GCF_001401405.1	00:05:25.900000	110.48	00:05:23.900000	110.254
Pseudomonas syringae pv. syringae	PD2766			Y	GCF_001466965.1	00:08:28.010000	116.473	00:08:19.720000	115.398
Pseudomonas syringae	ICMP 19498			Y	GCF_001467105.1	00:07:53.580000	135.613	00:07:45.430000	134.926
Pseudomonas syringae	ICMP 19499			Y	GCF_001467115.1	00:08:04.730000	130.613	00:07:57.190000	129.652
Pseudomonas syringae pv. actinidiae	ICMP 19497			Y	GCF_001467225.1	00:05:25.500000	110.301	00:05:24.960000	111.812
Pseudomonas syringae	ICMP 11292			Y	GCF_001467365.1	00:05:01.910000	122.34	00:05:00.030000	121.074
Pseudomonas syringae pv. actinidifoliorum	CFBP8161			Y	GCF_001497455.1	00:06:18.080000	118.664	00:06:17.250000	111.445
Pseudomonas syringae pv. actinidifoliorum	CFBP8180			Y	GCF_001497465.1	00:06:14.810000	117.945	00:06:13.320000	111.613
Pseudomonas syringae pv. actinidifoliorum	CFBP8043			Y	GCF_001497495.1	00:06:36.010000	118.074	00:06:36.580000	112.75
Pseudomonas syringae pv. actinidifoliorum	CFBP8160			Y	GCF_001497555.1	00:06:19.740000	114.875	00:06:20.050000	111.191
Pseudomonas syringae pv. actinidifoliorum	CFBP8039			Y	GCF_001497595.1	00:06:30	112.199	00:06:30.130000	110.844
Pseudomonas syringae pv. rhaphiolepidis	CFBP 4220			Y	GCF_001535835.1	00:06:29.970000	122.02	00:06:29.570000	122.641
Pseudomonas syringae pv. papulans	CFBP 1754			Y	GCF_001535905.1	00:05:32.730000	128.539	00:05:36.110000	127.996
Pseudomonas syringae pv. cerasicola	CFBP 6109			Y	GCF_001537945.1	00:07:57.180000	116.082	00:07:53.830000	116.66
Pseudomonas syringae pv. avii	CFBP 3846			Y	GCF_001538095.1	00:05:20.430000	119.227	00:05:18.750000	117.918
Pseudomonas syringae pv. broussonetiae	CFBP 5140			Y	GCF_001538205.1	00:07:25.290000	128.172	00:07:23.860000	129.125
Pseudomonas syringae pv. castaneae	CFBP 4217			Y	GCF_001538245.1	00:07:41.960000	121.27	00:07:39.680000	125.824
Pseudomonas syringae pv. daphniphylli	CFBP 4219			Y	GCF_001538255.1	00:07:35.380000	119.02	00:07:32.150000	117.996
Pseudomonas syringae	GR12-2			Y	GCF_001698815.1	00:01:21.250000	103.086	00:01:25.650000	104.945
Pseudomonas syringae pv. actinidiae	Psa NZ-62			Y	GCF_001910465.1	00:06:09.700000	112.398	00:06:07.900000	109.215
Pseudomonas syringae pv. actinidiae	Psa NZ-66			Y	GCF_001910485.1	00:06:10.940000	112.488	00:06:14.680000	109.262
Pseudomonas syringae pv. actinidiae	Psa NZ-63			Y	GCF_001910495.1	00:06:08.370000	112.449	00:06:08.390000	109.227
Pseudomonas syringae pv. actinidiae	Psa NZ-64			Y	GCF_001910545.1	00:06:13.610000	112.621	00:06:20.010000	109.266
Pseudomonas syringae pv. actinidiae	Psa NZ-65			Y	GCF_001910555.1	00:06:22.150000	112.492	00:06:22.690000	109.184
Pseudomonas syringae pv. actinidiae	NZ-45			Y	GCF_001913215.1	00:07:11.020000	155.492	00:07:01.180000	146.215
Pseudomonas syringae pv. actinidiae	NZ-47			Y	GCF_001913235.1	00:07:02.010000	148.727	00:06:54.310000	145.906
Pseudomonas syringae pv. actinidifoliorum	ICMP18802			Y	GCF_002003545.1	00:06:49.580000	119.348	00:06:50.040000	112.926
Pseudomonas syringae pv. actinidiae	CRAFRU 12.29			Y	GCF_002024285.1	00:06:56.690000	148.973	00:06:52.550000	152.406
Pseudomonas syringae pv. actinidiae	CRAFRU 14.08			Y	GCF_002024305.1	00:06:54.810000	152.508	00:06:51.450000	149.578
Pseudomonas syringae pv. actinidiae	C67			Y	GCF_002111665.1	00:05:49.640000	112.211	00:05:48.570000	109.309
Pseudomonas syringae pv. actinidiae	C66			Y	GCF_002111675.1	00:05:46.220000	119.301	00:05:44.850000	108.355
Pseudomonas syringae pv. actinidiae	C68			Y	GCF_002111685.1	00:05:53.640000	112.344	00:05:51.990000	108.242
Pseudomonas syringae pv. actinidiae	C70			Y	GCF_002111695.1	00:05:55.220000	112.34	00:05:53.550000	109.91
Pseudomonas syringae pv. actinidiae	C69			Y	GCF_002111745.1	00:05:51.040000	112.219	00:05:49.500000	109.145
Pseudomonas syringae pv. actinidiae	C73			Y	GCF_002111755.1	00:05:57.850000	111.672	00:05:57.110000	110.051
Pseudomonas syringae pv. actinidiae	C74			Y	GCF_002111785.1	00:05:54.060000	118.66	00:05:52.160000	108.895
Pseudomonas syringae pv. actinidiae	C75			Y	GCF_002111795.1	00:05:53.230000	118.984	00:05:50.930000	109.195
Pseudomonas syringae pv. actinidiae	J38			Y	GCF_002111805.1	00:05:58.800000	112.984	00:05:57.080000	109.016
Pseudomonas syringae pv. actinidiae	K4			Y	GCF_002111835.1	00:05:57.040000	120.441	00:05:57.320000	107.074
Pseudomonas syringae pv. actinidiae	K6			Y	GCF_002111865.1	00:05:57.210000	119.465	00:05:57.180000	107.059
Pseudomonas syringae pv. actinidiae	K5			Y	GCF_002111875.1	00:05:54.080000	112.879	00:05:52.310000	109.25
Pseudomonas syringae pv. actinidiae	K7			Y	GCF_002111885.1	00:06:10.570000	120.344	00:06:08.560000	107.602
Pseudomonas syringae pv. actinidiae	NZ35			Y	GCF_002111925.1	00:06:08.820000	112.41	00:06:07.300000	110.195
Pseudomonas syringae pv. actinidiae	NZ37			Y	GCF_002111945.1	00:06:06.300000	112.637	00:06:04.060000	109.668
Pseudomonas syringae pv. actinidiae	NZ38			Y	GCF_002111955.1	00:06:11.440000	112.84	00:06:09.510000	109.375
Pseudomonas syringae pv. actinidiae	NZ41			Y	GCF_002111985.1	00:06:06.960000	112.766	00:06:04.760000	109.586
Pseudomonas syringae pv. actinidiae	NZ40			Y	GCF_002111995.1	00:06:04.260000	109.289	00:06:02.840000	108.777
Pseudomonas syringae pv. actinidiae	NZ42			Y	GCF_002112005.1	00:06:03.500000	113.398	00:06:02.290000	109.633
Pseudomonas syringae pv. actinidiae	NZ43			Y	GCF_002112045.1	00:06:05.470000	112.746	00:06:02.140000	110.676
Pseudomonas syringae pv. actinidiae	NZ45			Y	GCF_002112065.1	00:06:53.850000	149.09	00:06:53.070000	146.48
Pseudomonas syringae pv. actinidiae	NZ46			Y	GCF_002112085.1	00:06:10.520000	109.863	00:06:09.480000	109.727
Pseudomonas syringae pv. actinidiae	NZ48			Y	GCF_002112095.1	00:06:06.460000	113.391	00:06:04.630000	110.074
Pseudomonas syringae pv. actinidiae	NZ47			Y	GCF_002112125.1	00:06:09.090000	113.328	00:06:07.400000	109.688
Pseudomonas syringae pv. actinidiae	NZ49			Y	GCF_002112135.1	00:06:11.700000	112.992	00:06:09.550000	109.441
Pseudomonas syringae pv. actinidiae	NZ59			Y	GCF_002112165.1	00:05:58.850000	111.996	00:05:57.050000	109.461
Pseudomonas syringae pv. actinidiae	NZ39			Y	GCF_002113905.1	00:06:00.040000	109.156	00:05:59.040000	109.02
Pseudomonas syringae pv. actinidiae	NZ54			Y	GCF_002113925.1	00:05:54.140000	112.121	00:05:53.200000	109.469
Pseudomonas syringae	PDD-32b-74			Y	GCF_002157375.1	00:05:52.690000	126.582	00:05:59.090000	122.676
Pseudomonas syringae pv. actinidiae	C3			Y	GCF_002174875.1	00:06:14.180000	114.273	00:06:10.620000	109.328
Pseudomonas syringae pv. actinidiae	C12			Y	GCF_002174895.1	00:06:11.010000	109.379	00:06:09.290000	109.977
Pseudomonas syringae pv. actinidiae	C10			Y	GCF_002174905.1	00:06:13.260000	112.254	00:06:12.120000	109.168
Pseudomonas syringae pv. actinidiae	C13			Y	GCF_002174925.1	00:06:10.990000	112.105	00:06:09.740000	109.398
Pseudomonas syringae pv. actinidiae	C11			Y	GCF_002174935.1	00:06:13.460000	109.172	00:06:10.660000	109.828
Pseudomonas syringae pv. actinidiae	C15			Y	GCF_002174975.1	00:06:09.360000	120.18	00:06:06.960000	109.078
Pseudomonas syringae pv. actinidiae	C14			Y	GCF_002174985.1	00:06:16.390000	113.141	00:06:14.790000	109.922
Pseudomonas syringae pv. actinidiae	C16			Y	GCF_002174995.1	00:06:23.200000	119.84	00:06:21.710000	107.008
Pseudomonas syringae pv. actinidiae	C17			Y	GCF_002175005.1	00:06:05.100000	119.887	00:06:03.800000	108.664
Pseudomonas syringae pv. actinidiae	C26			Y	GCF_002175055.1	00:05:49.640000	119.078	00:05:48.450000	108.898
Pseudomonas syringae pv. actinidiae	C18			Y	GCF_002175065.1	00:06:13.670000	119.809	00:06:10.610000	109.41
Pseudomonas syringae pv. actinidiae	C27			Y	GCF_002175075.1	00:05:53.370000	119.359	00:05:52.140000	108.547
Pseudomonas syringae pv. actinidiae	C24			Y	GCF_002175085.1	00:05:56.120000	119.852	00:05:54.750000	109.645
Pseudomonas syringae pv. actinidiae	C28			Y	GCF_002175135.1	00:05:54.260000	109.762	00:05:52.890000	109.469
Pseudomonas syringae pv. actinidiae	C30			Y	GCF_002175145.1	00:05:51	111.637	00:05:49.510000	108.879
Pseudomonas syringae pv. actinidiae	C29			Y	GCF_002175175.1	00:05:48.290000	109.039	00:05:46.550000	108.891
Pseudomonas syringae pv. actinidiae	C31			Y	GCF_002175185.1	00:05:50.900000	113.32	00:05:48.380000	109.496
Pseudomonas syringae pv. actinidiae	C48			Y	GCF_002175215.1	00:05:50.740000	119.18	00:05:49.570000	108.273
Pseudomonas syringae pv. actinidiae	C54			Y	GCF_002175225.1	00:05:51.760000	119.602	00:05:49.930000	108.824
Pseudomonas syringae pv. actinidiae	C62			Y	GCF_002175245.1	00:05:51.310000	112.645	00:05:49.550000	108.902
Pseudomonas syringae pv. actinidiae	MAFF 212134			Y	GCF_002310955.1	00:05:21.720000	108.859	00:05:21.220000	106.875
Pseudomonas syringae pv. actinidiae	MAFF 212141			Y	GCF_002310965.1	00:05:11.610000	110.754	00:05:12.230000	105.539
Pseudomonas syringae	ICMP 3690			Y	GCF_002699825.1	00:05:06.180000	111.023	00:05:12.390000	111.605
Pseudomonas syringae	ICMP 8406			Y	GCF_002699885.1	00:05:33.150000	119.531	00:05:31.030000	120.117
Pseudomonas syringae pv. cerasicola	ICMP 17525			Y	GCF_002699945.1	00:07:23.740000	116.234	00:07:21.770000	115.039
Pseudomonas syringae	NCPPB 3871			Y	GCF_002699965.1	00:06:28.890000	130.312	00:06:30.810000	129.84
Pseudomonas syringae pv. cerasicola	ICMP 13929			Y	GCF_002700065.1	00:07:22.140000	114.289	00:07:19.680000	114.699
Pseudomonas syringae pv. actinidiae	Cl-PS-15			Y	GCF_002738525.1	00:05:28.140000	111.707	00:05:27.770000	109.445
Pseudomonas syringae pv. actinidiae	Cl-PS-12			Y	GCF_002742145.1	00:05:25.960000	112.688	00:05:24.890000	109.684
Pseudomonas syringae pv. actinidiae	IPV-BO-9286			Y	GCF_002750435.1	00:05:32.350000	112.477	00:05:31.140000	109.254
Pseudomonas syringae pv. actinidiae	IPV-BO-8893			Y	GCF_002750445.1	00:05:35.340000	112.336	00:05:33.270000	109.211
Pseudomonas syringae pv. actinidiae	IPV-BO-9312			Y	GCF_002750455.1	00:05:28.680000	113.086	00:05:27.410000	109.73
Pseudomonas syringae pv. actinidiae	Psa JA12			Y	GCF_002750495.1	00:06:07.520000	113.059	00:06:06.840000	110.438
Pseudomonas syringae pv. actinidiae	Psa 105743			Y	GCF_002750505.1	00:06:28.810000	112.672	00:06:27.730000	109.312
Pseudomonas syringae pv. actinidiae	Psa127784			Y	GCF_002750515.1	00:06:19.980000	112.66	00:06:18.990000	109.504
Pseudomonas syringae pv. actinidiae	Psa 127771			Y	GCF_002750525.1	00:06:15.660000	112.887	00:06:14.810000	109.906
Pseudomonas syringae pv. actinidiae	MAFF212054			Y	GCF_002762615.1	00:06:21.310000	119.855	00:06:19.210000	115.449
Pseudomonas syringae pv. actinidiae	MAFF212063			Y	GCF_002763655.1	00:06:54.080000	161.637	00:06:53.490000	157.461
Pseudomonas syringae pv. actinidiae	M227			Y	GCF_002890365.1	00:06:06.830000	120.352	00:06:06.480000	107.781
Pseudomonas syringae pv. actinidiae	M401			Y	GCF_002890475.1	00:06:04.290000	119.871	00:06:02.940000	106.98
Pseudomonas syringae pv. actinidiae	M256			Y	GCF_002890485.1	00:06:05.210000	119.945	00:06:03.310000	109.348
Pseudomonas syringae	BS0426			Y	GCF_002906135.1	6:03.97	126.469	5:58.86	126.109
Pseudomonas syringae pv. avii	5271			Y	GCF_002916295.1	00:05:18.020000	119.023	00:05:20.260000	118.16
Pseudomonas syringae	BS0967			Y	GCF_002934225.1	00:03:57.730000	107.359	4:03.04	107.848
Pseudomonas syringae pv. atrofaciens	LMG5095			Y	GCF_003047185.1	00:05:01.070000	160.777	00:05:15.870000	161.402
Pseudomonas syringae pv. actinidiae	MAFF212206			Y	GCF_003202975.1	00:06:16.970000	119.281	00:06:22.500000	107.586
Pseudomonas syringae pv. actinidiae	MAFF212211			Y	GCF_003202995.1	00:06:07.930000	112.133	00:06:32.140000	108.871
Pseudomonas syringae pv. actinidiae	MAFF 212138			Y	GCF_003605545.1	00:05:41.880000	108	00:05:50.850000	106.41
Pseudomonas syringae pv. actinidiae	P155			Y	GCF_003665415.1	00:07:29.690000	163.855	00:07:48.750000	145.75
Pseudomonas syringae	A7386			Y	GCF_003699505.1	00:04:45.320000	115.012	00:04:50.170000	114.34
Pseudomonas syringae pv. alisalensis	ICMP 15205			Y	GCF_003699895.1	00:04:58.550000	106.574	00:05:05.460000	108.973
Pseudomonas syringae pv. actinidiae	ICMP 18708			Y	GCF_003700235.1	00:05:38.130000	99.3164	00:05:35.030000	100.094
Pseudomonas syringae pv. actinidiae	ICMP 19198			Y	GCF_003700405.1	00:08:41.520000	128.562	00:08:33.210000	129.57
Pseudomonas syringae pv. actinidiae	ICMP 19589			Y	GCF_003701015.1	00:09:14.510000	128.926	00:09:04.250000	126.438
Pseudomonas syringae pv. actinidiae	ICMP 19074			Y	GCF_003701075.1	00:05:00.050000	105.359	00:05:00.160000	105.652
Pseudomonas syringae pv. actinidiae	ICMP 19071			Y	GCF_003701535.1	00:03:30.940000	94.8672	00:03:38.310000	94.625
Pseudomonas syringae pv. actinidiae	ICMP 9855			Y	GCF_003701645.1	00:05:31.940000	102.238	00:05:39.510000	103.648
Pseudomonas syringae pv. spinaceae	ICMP 16928			Y	GCF_003701855.1	00:06:05.130000	108.02	00:06:06.720000	106.082
Pseudomonas syringae pv. theae	ICMP 3934			Y	GCF_003702275.1	00:05:06.040000	106.715	00:05:04.810000	106.156
Pseudomonas syringae pv. avii	ICMP 14479			Y	GCF_003702345.1	00:02:40.850000	97.5508	00:02:38.370000	95.7188
Pseudomonas syringae	INB918			Y	GCF_004006335.1	00:04:38.260000	134.234	00:04:13.380000	132.832
Pseudomonas syringae	Ps25			Y	GCF_004323795.1	00:06:53.960000	146.496	00:06:43.430000	156.156
Pseudomonas syringae	BS2731			Y	GCF_900106705.1	00:06:32.820000	114.199	00:06:32.310000	111.094
Pseudomonas syringae	BS2900			Y	GCF_900107345.1	00:06:58.530000	132.121	00:06:57.100000	119.859
Pseudomonas syringae	BS2732			Y	GCF_900114665.1	00:06:46.870000	112.285	00:06:45.650000	113.262
Pseudomonas syringae	CFBP3840			Y	GCF_900235815.1	00:09:34.320000	178.789	00:09:16.720000	162
Pseudomonas syringae pv. avii	CFBP3846			Y	GCF_900235835.1	00:06:28.590000	143.129	00:06:30.450000	148.059
Pseudomonas syringae pv. cerasicola	CFBP6109			Y	GCF_900235885.1	00:09:55.260000	156.969	00:09:52.760000	151.969
Pseudomonas syringae	CFBP 2116			Y	GCF_900289125.1	00:09:21.380000	179.484	00:08:07	173.34
Pseudomonas syringae pv. cerasicola	CFBP 6110			Y	GCF_900289135.1	00:09:34.350000	142.926	00:08:12.450000	142.586

## Sheet: Citrobacter
Organism	Strain	Genus	Species	Accession No.	LastZ Runtime (mm:ss)	LastZ Max Resident Set Size (MB)
Citrobacter arsenatis	LY-1	Y		GCF_004353845	00:01:21.450000	127.949
Citrobacter tructae	SNU WT2	Y		GCF_004684345	00:00:30.020000	127.785
Citrobacter freundii	ATCC 8090	Y		GCF_011064845	00:00:56.410000	111.641
Citrobacter amalonaticus	JCM 1661	Y		GCF_018323885	00:00:39.310000	126.051
Citrobacter pasteurii	FDAARGOS 1424	Y		GCF_019047765	00:01:07.980000	119.434
Citrobacter farmeri	FDAARGOS 1423	Y		GCF_019048065	00:00:55.940000	123.766
Citrobacter rodentium	NBRC 105723	Y		GCF_021278985	00:01:17.140000	116.566
Citrobacter enshiensis	S171	Y		GCF_029338175	00:00:43.660000	128.57
Citrobacter koseri	ATCC BAA-895		Y	GCF_000018045	00:01:53.270000	754.72
Citrobacter koseri	FDAARGOS_393		Y	GCF_002393245	00:02:07.830000	205.637
Citrobacter koseri	AR_0025		Y	GCF_002947035	00:02:04.460000	251.137
Citrobacter koseri	FDAARGOS_530		Y	GCF_003812405	00:01:47.790000	195.684
Citrobacter koseri	NJ		Y	GCF_019443705	00:01:57.970000	242.023
Citrobacter koseri	TUM13189		Y	GCF_022846555	00:01:59.010000	198.574
Citrobacter koseri	L2395		Y	GCF_029025745	00:01:55.790000	191.613
Citrobacter koseri	K1721		Y	GCF_032939275	00:02:03.020000	211.633
Citrobacter koseri	K1818		Y	GCF_032945095	00:01:59.400000	205.957
Citrobacter koseri	K2521		Y	GCF_032946055	00:02:05.010000	201.047
Citrobacter koseri	K820		Y	GCF_036289045	00:01:58.290000	198.469
Citrobacter koseri	44VAs_B2		Y	GCF_037848175	00:01:53.990000	296.309
Citrobacter koseri	CRE191		Y	GCF_041344885	00:01:54.660000	190.441
Citrobacter koseri			Y	GCF_905337805	00:01:43.380000	195.535
Citrobacter koseri			Y	GCF_905337845	00:01:51.760000	198.867

## Sheet: Mycobacterium
Organism	Strain	Species	Accession No.	LastZ Runtime (hh:mm:ss)	LastZ Max Resident Set Size (MB)
Mycobacterium tuberculosis	H37Rv	Y	GCF_000195955	12:58:00	1367.53
Mycobacterium tuberculosis	H37Rv	Y	GCF_000277735	01:07:31	1594.05
Mycobacterium tuberculosis	H37RvSiena	Y	GCF_000827085	01:19:16	1144.98
Mycobacterium tuberculosis	SIT745/EAI1-MYS	Y	GCF_001597645	01:10:05	880.547
Mycobacterium tuberculosis	LN3668	Y	GCF_002447735	01:17:48	1583.26
Mycobacterium tuberculosis	FDAARGOS_757	Y	GCF_013267635	01:06:04	948.535
Mycobacterium tuberculosis	CG23	Y	GCF_017901035	01:03:38	970.969
Mycobacterium tuberculosis	CG20	Y	GCF_017901055	01:03:37	966.695
Mycobacterium tuberculosis	CG21	Y	GCF_017901075	01:03:44	966.641
Mycobacterium tuberculosis	H37Rv_CG	Y	GCF_017901115	01:03:42	966.246
Mycobacterium tuberculosis	GReAT_CRyPTIC_Unmapped_H37Rv	Y	GCF_963525475	01:14:52	879.98

## Sheet: Plasmodium
Organism	Strain	Species	Accession No.	LastZ Runtime (hh:mm:ss)	LastZ Max Resident Set Size (MB)
Plasmodium falciparum	2004	Y	GCA_019802415	01:51:28	1501.95
Plasmodium falciparum	CO01	Y	GCA_019802425	01:50:38	1396.39
Plasmodium falciparum		Y	GCA_900631995	01:58:16	1563.01
Plasmodium falciparum		Y	GCA_900632005	01:54:07	1540.11
Plasmodium falciparum		Y	GCA_900632045	01:55:30	1529.23
Plasmodium falciparum	3D7	Y	GCF_000002765	02:07:17	1559.39
